# Supplementary material for: Can patient gratitude expression boost innovative performance? The role of work meaningfulness and supervisory support
Source: Front Psychol. 2022 Dec 14;13:1024211. doi: 10.3389/fpsyg.2022.1024211 (PMC9795192; doi:10.3389/fpsyg.2022.1024211)
Supplement: Supplementary file 1 [file Data_Sheet_1.XLSX]

## Sheet: patient gratitude649
ID	Gender	Age	Tenure	Patient Gratitude Expression	Work Meaningfulness	Innovative Performance	Supervisory Support
1	1	27	2	6	7	4.55556	6.25
2	1	31	3	5.66667	4	5	4.5
3	1	30	3	5	4	4	4
4	1	35	8	3	4	6	4
5	2	31	5	6	4.28571	4	4.75
6	2	32	7	5	4.85714	4.66667	6
7	2	32	3	4	3.71429	4.77778	4.25
8	2	29	4	5	4.14286	3.77778	4.5
9	1	29	6	5	4.28571	3.33333	4.25
10	2	29	4	4.33333	5.14286	4.66667	4
11	1	35	9	4	4	5	5
12	1	35	8	5	4	5	4
13	1	32	4	4.66667	4	5.22222	4
14	1	32	5	4.33333	3.28571	4.22222	5.25
15	2	27	1	4.66667	3.28571	4.66667	5.25
16	1	28	1	4.33333	3.85714	4.44444	5.5
17	2	33	3	5	4.42857	4.88889	5.5
18	2	26	1	5	3.14286	4.55556	5.5
19	2	29	2	4.33333	3.57143	5	4.75
20	2	27	3	4	4	7	4
21	2	24	1	4	6.71429	4.88889	4
22	1	32	3	4	4.28571	6.33333	4.75
23	2	31	9	5	5.28571	6	7
24	2	25	2	6	5.57143	6.88889	7
25	2	42	18	4.33333	5	6	6
26	1	43	19	4	5	5.11111	4
27	2	28	5	4.33333	4	5.44444	6
28	2	47	28	4.66667	4.28571	5	5
29	2	25	1	5.66667	5.85714	5.66667	6.25
30	2	21	1	4	4.85714	4.44444	4.5
31	2	29	5	4	4	5.66667	4
32	2	32	7	4	4.85714	7	3
33	1	26	3	5.33333	5.14286	5.11111	5.75
34	2	40	15	7	4	7	4
35	2	25	2	5	7	7	6
36	2	24	2	5	6.42857	5.33333	7
37	2	23	1	4.66667	3.71429	5	3.25
38	1	26	1	5	6	5.44444	4.5
39	1	26	2	5.66667	2	2.66667	5
40	1	27	2	5	5	5.33333	5
41	1	32	7	4	5.14286	5.22222	5
42	2	33	8	5.33333	4.71429	5.55556	4
43	1	24	2	5	4.71429	5.22222	5
44	1	32	6	7	4.14286	7	4
45	2	26	3	3.33333	5.57143	5.77778	5
46	2	28	5	5	4.42857	7	6
47	2	24	3	5.66667	5.71429	5.77778	6.75
48	2	43	23	5	5.71429	5.88889	3.25
49	1	42	18	5	6	5.77778	5
50	1	27	2	4	5	5	5
51	1	33	8	4	4	3.88889	3.25
52	2	24	2	7	7	7	7
53	2	23	1	6	5.28571	5.66667	5.5
54	2	27	6	4.66667	4.28571	6.55556	5
55	2	25	2	7	5.42857	5.33333	3.25
56	1	49	28	6	7	6.11111	7
57	2	22	1	4	7	6.77778	5.25
58	2	29	4	4	7	7	5.5
59	2	25	1	6.66667	6.14286	5.44444	3.5
60	2	24	2	7	7	6.55556	7
61	1	37	12	6	3.85714	5.55556	2.25
62	2	27	2	5.33333	6.42857	7	1
63	1	27	4	4.33333	2.57143	5.11111	3
64	1	40	15	5	5.14286	7	5
65	2	27	4	1.66667	3.42857	4.22222	6
66	1	26	1	4	5	4	5
67	1	39	16	4	4	4.66667	6
68	1	25	2	4	4	6	6
69	1	26	5	4	4.42857	5	5
70	2	23	1	7	5	5	5
71	2	22	1	7	6.28571	5.77778	6
72	2	25	3	5	4.57143	4.44444	4.5
73	2	29	3	5	4.85714	3.11111	4
74	1	40	20	5	5	5.33333	5
75	1	40	15	5	4	6.11111	1
76	2	26	4	6	6.57143	6.33333	7
77	2	27	6	7	7	6.77778	7
78	2	23	1	5.66667	5.57143	6.11111	6
79	2	28	6	5	5	5.22222	5
80	2	25	4	6	5	5.22222	5.5
81	2	27	7	6.33333	4.42857	6.88889	7
82	2	25	2	5.33333	4.14286	5	7
83	2	28	2	5	4.71429	3.88889	5
84	2	28	6	7	6.42857	7	5
85	2	31	8	6.33333	4.71429	7	5
86	2	26	7	6	7	6.88889	7
87	2	33	8	6	7	6.88889	7
88	2	31	8	6	7	7	7
89	1	26	2	6	6.57143	7	7
90	1	26	2	5	5	5	2
91	1	32	6	5	5	5.33333	5.25
92	2	35	10	4	3.42857	3	1
93	2	25	3	4	4	7	4
94	2	28	8	4	5	5	3
95	2	30	5	5	6	7	5
96	2	30	6	5	4.71429	4.55556	3
97	2	29	5	5	5	5	3
98	2	29	5	6	5	5	4.5
99	2	29	10	5	5.28571	5.11111	4.75
100	2	39	15	3.66667	4.42857	4.44444	4
101	2	30	7	4.66667	4.57143	7	3
102	2	29	4	7	6.57143	6.22222	6.75
103	1	42	23	4	5	4	4.5
104	2	30	8	4	5	6.11111	5
105	2	39	20	5.33333	6	6.22222	7
106	2	26	4	7	6.42857	5.66667	5
107	2	25	1	4	3.85714	4.55556	4
108	1	33	2	5	6	6.88889	4
109	2	25	1	4	5	5.66667	3.5
110	2	28	1	4.33333	4.85714	4.66667	4.25
111	2	25	1	4	4.71429	6	2
112	2	23	1	4	5.57143	4.55556	4.75
113	1	26	1	4.66667	4.42857	4.22222	3.5
114	2	33	5	4	5	4.22222	4
115	2	30	9	5	7	4.44444	5
116	2	29	7	5	3.57143	4.44444	5
117	1	26	1	7	7	7	7
118	2	28	6	5	7	5	7
119	2	27	4	7	4	6.55556	4
120	2	25	3	5	3.57143	4.44444	5
121	2	24	3	5	5	5	5
122	2	26	4	5	5	5	5
123	1	30	5	1	7	7	7
124	2	27	5	4	3.14286	5	5
125	1	32	8	2.66667	4.14286	4	4
126	2	30	4	5	6	4.66667	6
127	2	30	7	5.66667	5.85714	6	6.25
128	2	37	10	6	5.28571	5	7
129	2	24	2	4	4.85714	4.66667	5.25
130	2	29	5	4.33333	5	4.66667	6
131	2	32	7	5	6.71429	4.88889	5
132	1	30	5	7	7	6	7
133	2	30	11	3.66667	1	5	7
134	2	30	5	7	7	6	7
135	2	27	4	7	6.28571	6.11111	5.5
136	2	28	4	7	7	7	7
137	1	30	6	7	7	7	7
138	2	32	8	5	5.57143	4.22222	4.75
139	2	36	14	4	3.42857	7	7
140	2	27	9	4	4	4	4
141	2	25	1	4	7	4.55556	5
142	2	28	3	5	4.85714	5	7
143	2	29	8	7	7	7	7
144	2	23	1	5	4.85714	5	7
145	2	44	22	5	7	5.22222	4
146	1	30	5	5	6.14286	5	6.5
147	2	25	3	5	5.42857	5.33333	5
148	1	29	2	5	6.42857	6.33333	6.25
149	2	26	2	7	7	6.66667	7
150	2	26	1	6	7	6.11111	7
151	2	40	19	6	7	6.11111	7
152	2	30	6	5	5	5	5
153	2	26	3	4.33333	7	5.66667	7
154	2	26	2	4.33333	7	5.66667	7
155	2	30	10	5	5	5.44444	5
156	1	34	10	4.33333	7	5.66667	7
157	2	35	12	5	5.57143	4.66667	6
158	2	27	6	5	5.85714	5.55556	7
159	2	28	7	5	5.57143	4.77778	6
160	2	48	25	5	5.85714	5.55556	7
161	2	30	5	7	6.42857	6.88889	7
162	1	43	19	5	6.28571	5	5
163	2	43	23	4	6.14286	5.33333	5.25
164	1	28	4	4.66667	4.57143	4	4.25
165	2	25	2	5	5	4.66667	5
166	2	28	7	4	5	4	5
167	2	28	5	5.66667	5	4.88889	5.75
168	1	25	1	7	6.42857	6.88889	7
169	2	32	9	7	4.85714	3.88889	4
170	2	31	7	4	5.28571	4.66667	4.5
171	2	34	10	4	5	4.77778	4.5
172	2	27	5	4	4.28571	3.88889	4
173	2	29	9	4	4.57143	3.88889	4
174	2	30	4	4	5.28571	4.66667	4.5
175	2	25	4	4	4.42857	4.55556	3.5
176	2	27	3	6	6.14286	5	6.5
177	1	26	1	5	4.57143	5	5
178	2	31	7	4	4	4.22222	4
179	2	29	7	4	4	4	4
180	2	28	1	4	6.57143	5	5
181	2	28	3	5	4.71429	5	5
182	2	26	5	5	4	5	5
183	2	24	1	5	4	4.66667	5
184	2	28	7	5	5.28571	5.44444	5
185	1	30	2	6	6	5.55556	6
186	2	22	1	4	5.71429	5	5
187	2	33	10	5	7	4.44444	7
188	2	27	3	4.33333	5.57143	7	6.25
189	2	26	3	4	5.42857	5.66667	5.25
190	1	42	23	4	5	4	4.5
191	1	41	21	5	5	1	5
192	2	31	6	4.66667	5	3.66667	4
193	1	47	24	6	7	6.55556	6
194	2	47	26	5	6.57143	6.33333	4.75
195	2	41	21	4.66667	4	4.77778	4.5
196	2	38	19	7	7	5.66667	5
197	2	26	6	5	5	7	4
198	2	23	2	4	7	7	7
199	1	48	26	7	7	7	7
200	1	52	29	5.33333	6.28571	6.11111	6.5
201	1	31	10	5	3.28571	5	4
202	2	32	8	4.66667	4.57143	5.11111	4
203	2	29	5	6	5	4.55556	4
204	1	50	30	4.66667	5	5	5
205	2	25	4	5.33333	5.85714	4.66667	4
206	2	33	5	5.33333	5.42857	5.44444	7
207	2	35	6	4	4	4	4
208	2	42	20	6.66667	6.14286	6.66667	6.75
209	2	20	1	7	7	5.66667	5
210	2	30	5	6.66667	6.14286	6.66667	6.75
211	2	32	5	6.66667	6.14286	6.66667	6.75
212	2	42	21	5	7	6.77778	7
213	2	47	28	4	4	5	4
214	2	26	4	7	7	6.77778	7
215	2	27	6	7	7	6.77778	7
216	2	44	25	5	2.57143	5	4
217	2	35	15	7	7	7	7
218	2	36	12	5	4.28571	4	5
219	2	32	5	7	6.28571	4.77778	6.5
220	2	32	5	5	3.85714	4	5
221	1	29	5	5	3.85714	4	5
222	1	33	10	5	3.85714	4.11111	4.75
223	2	30	10	6.33333	6.57143	6.33333	5
224	2	35	12	6.33333	6.57143	6.33333	5
225	2	28	10	6.33333	6.57143	6.33333	5
226	2	24	3	6	6.28571	5.77778	6.75
227	2	25	5	6.33333	6.42857	6.33333	6
228	2	27	6	5.66667	6.28571	5.77778	6.5
229	2	28	6	6.33333	6.28571	6	6.75
230	1	49	26	5.66667	6	5.11111	7
231	1	45	20	4.33333	3.71429	3.44444	5
232	2	32	10	5	7	6.55556	6.5
233	2	35	6	4.33333	4	4.44444	4
234	2	30	6	5	4	6.22222	4
235	2	24	2	4.33333	5	5	4.25
236	2	34	10	3	6	7	3
237	2	20	1	5	4	6.77778	5
238	1	35	10	5	4.42857	4.44444	4
239	2	25	6	5	5	5	5
240	2	28	6	4	4	5.22222	4
241	2	30	6	5	4	5.44444	5
242	2	27	5	6	4.85714	5.33333	5
243	2	45	22	4.66667	5	5.33333	1
244	2	22	2	5	5.14286	5.88889	5
245	2	31	10	4	4	5.44444	4
246	2	28	5	3.66667	3.42857	5.11111	3.5
247	2	26	4	6	5.85714	4.88889	6
248	2	27	5	5	4.85714	4	6
249	2	23	1	5.66667	3.85714	4.11111	3.75
250	2	25	2	5	5	5	5
251	2	27	3	7	6.28571	6.11111	7
252	2	26	4	5.66667	3.85714	4.11111	3.75
253	2	30	7	4.66667	5.42857	4.77778	5.5
254	2	28	8	6	6.85714	6.11111	6.75
255	2	28	5	6	6.28571	6.22222	7
256	2	21	3	4.66667	4	4.33333	6
257	2	32	8	4	4.14286	3	4.5
258	2	34	12	3	4.57143	4.66667	6.25
259	2	30	7	4	4.42857	3.88889	5
260	2	24	2	5	5.42857	4.44444	6
261	2	24	2	4	4.42857	5	5
262	2	27	5	7	5	5	5
263	2	30	7	7	6.57143	7	7
264	2	27	5	4	4.71429	5.11111	5.5
265	2	25	3	4.66667	5.28571	5.22222	5
266	2	32	9	4	5	5	5
267	2	26	2	6.33333	6.14286	6.11111	6.25
268	2	26	4	6	6.28571	6.11111	4.5
269	2	23	1	5	4.14286	7	5
270	2	36	12	3	5	5	5
271	2	37	14	4	4.14286	3.55556	3.75
272	2	25	4	5	5	5	5
273	2	27	4	4.66667	4.85714	4.22222	5
274	2	32	7	4	4	4	4
275	2	28	4	4.66667	5	4.22222	5
276	2	23	0.5	7	5	4.77778	5
277	2	26	4	4	4	4	6
278	2	25	3	5	4	5	5
279	2	38	14	5	4.57143	4.77778	4.75
280	2	24	2	5	5.42857	4.55556	6
281	2	28	5	3.66667	4.14286	4.33333	5
282	2	26	5	3.66667	4.14286	4.33333	5
283	2	28	7	5	6	5	7
284	2	40	20	5	4	4.44444	5
285	2	27	7	6	5.42857	5	5
286	2	29	7	6	6	5.66667	7
287	2	31	12	4	4	4	4
288	1	38	12	4	5.14286	4	4
289	2	26	4	7	5.85714	6.33333	7
290	2	39	17	6.66667	6.71429	5.44444	5.5
291	2	28	4	7	5.14286	6.33333	7
292	2	26	1	5	5.71429	6.11111	6
293	2	26	5	6	4.71429	5.22222	7
294	2	33	13	7	7	5.11111	7
295	2	26	4	6	4.71429	5.22222	7
296	2	27	9	4	4.71429	4.88889	5
297	2	45	24	4	5	6	6
298	2	46	25	5	5	6	6
299	2	45	21	3	3.85714	4.77778	4.25
300	1	29	7	3.33333	3.42857	5	5
301	1	54	30	3	4.28571	4.55556	5.5
302	2	36	12	5	4.14286	4.55556	4.75
303	2	28	3	5	3.71429	4.22222	5
304	1	35	12	5	5.85714	6.77778	6
305	2	46	27	5	4.71429	4.55556	4
306	2	46	25	3.33333	3.71429	6.33333	5
307	2	23	5	4.66667	5	4.33333	6
308	2	30	8	5	4.57143	4.66667	3.75
309	1	50	25	5.66667	5.85714	6.11111	6
310	2	23	2	5.66667	5.14286	4.88889	4.25
311	2	30	8	7	5	6.11111	4.75
312	1	28	4	5	7	4.88889	6
313	2	48	25	4	5	5.88889	5
314	2	29	9	4.33333	4	4.77778	5
315	1	25	2	6	6.42857	5.66667	5.5
316	2	21	2	5	5	4.77778	5.5
317	2	25	4	5.66667	4.42857	4.55556	5.75
318	2	27	3	6	7	5.33333	6
319	2	33	6	5	3	6	5
320	2	21	3	7	2.71429	7	5
321	2	22	3	7	7	6	7
322	2	24	3	5	1.57143	4.22222	1
323	2	26	5	3.66667	6.71429	7	4.75
324	2	29	5	3	4	5	4
325	2	28	3.5	7	7	5	5.5
326	2	36	14	5	6	5	4.25
327	2	27	9	5.66667	6.14286	4.33333	4
328	1	30	6	6	6.42857	5.77778	6.5
329	1	28	2	5	5	5	5
330	2	33	12	5	5	5	4
331	2	29	7	4	4.28571	4.88889	4
332	2	34	10	7	3	6	3
333	2	26	7	5.33333	5.85714	6.55556	4.75
334	2	23	2	7	7	6	7
335	2	27	4	5	4	4	4
336	2	33	15	2.66667	5.85714	5.22222	4.75
337	2	28	6	2.66667	5.85714	5.22222	4.75
338	2	22	2	3.33333	5.85714	5.22222	4.75
339	2	22	2	5.66667	5	5.77778	7
340	2	33	12	4	3.85714	5	4
341	2	20	1	5	4.28571	4.44444	4.5
342	2	23	4	6	5	5	4.25
343	2	26	2	4	5.28571	4.66667	5
344	2	27	2	7	4.85714	6.88889	5
345	2	31	5	5	4	4.44444	4
346	2	29	9	5	5	5.66667	5
347	2	28	3	4	5	4.88889	5
348	2	35	12	2.66667	5.85714	5.22222	4.75
349	1	31	2	6	5.14286	5.11111	5.25
350	2	25	6	4.33333	4.28571	4.33333	4.5
351	1	38	10	4.33333	4.42857	4.55556	4.5
352	1	39	13	4.33333	4.57143	4.11111	4
353	1	45	20	5	4.85714	4.11111	4
354	2	27	2	4	4.57143	4	4.25
355	1	29	3	4.66667	4.42857	4.11111	4
356	2	25	3	4.33333	4.28571	4	4.25
357	1	27	3	4	4.71429	4	3.75
358	2	38	13	4	4.71429	4.44444	3.5
359	2	33	8	7	3.28571	5.33333	5.5
360	2	52	27	2	5	4.88889	2
361	2	54	32	5	4	5	4
362	1	29	1	4	4.14286	5.77778	5
363	2	27	6	5	4.57143	4.55556	5
364	2	34	12	4	5	5	5
365	2	44	20	5	6	5.33333	5
366	2	32	10	5	5	4.33333	7
367	2	47	23	5	5	5	4
368	2	27	6	5	4.85714	5.11111	7
369	2	41	21	4	6	5.22222	6
370	2	45	25	5	5.42857	5.77778	5
371	2	25	1	5	5.42857	5.77778	5
372	2	31	8	5	4.14286	5	2.5
373	2	50	28	4	4	5	4.5
374	2	25	7	4	4	4.33333	4
375	1	27	3	4.66667	5.71429	4.44444	5.25
376	2	26	2	4	4	4	4
377	2	61	42	5.66667	3.85714	5.33333	5
378	2	42	23	4	4.57143	4.33333	3
379	2	33	11	4.33333	4	6.44444	7
380	2	26	2	6	6.42857	7	7
381	2	53	35	5	5	5.44444	3.25
382	2	47	26	4.66667	5.57143	5.88889	5
383	2	44	20	3.66667	6	6	6
384	2	26	1	4	4.42857	5.88889	4
385	1	50	30	4	4.42857	6	4
386	2	27	2	4	4.42857	6	4
387	2	27	8	6.66667	4.42857	5	4
388	1	26	4	4	4	4.66667	4
389	1	48	26	4	4	7	4
390	1	37	16	3	3.71429	4	4
391	2	23	3	5	3.14286	4.88889	4
392	2	23	1.5	7	3	5.66667	3
393	1	29	8	5	5	5.33333	7
394	2	27	6	3.66667	3.85714	4.55556	3
395	2	29	10	5	2	5.22222	2
396	2	27	4	7	4.85714	4.55556	1.5
397	2	25	6	4.33333	5.14286	4.77778	7
398	2	27	7	5	3.85714	5.11111	3.5
399	2	40	12	5	5	5	5
400	2	28	6	5	5	5	5
401	2	26	8	5	5	5	5
402	2	27	4	7	1.85714	4.33333	2.5
403	2	23	2	7	5.57143	5	6
404	2	35	14	5	6	4.66667	5
405	2	27	6	3.33333	3.71429	3.55556	4.25
406	2	45	26	6.33333	6.14286	5	4
407	2	36	15	3	3.28571	4.44444	3
408	2	34	12	3	3.57143	4.44444	3
409	2	27	8	3	3.28571	4.22222	3
410	2	45	26	3.66667	3.71429	5.66667	4
411	2	40	20	5	7	4.11111	5
412	1	38	13	5	4.28571	4.77778	4.75
413	2	28	3	4.33333	4.42857	4.44444	4
414	1	42	18	6	4.85714	7	7
415	1	38	10	6	7	6.77778	7
416	1	40	17	5.33333	4.57143	3.88889	4.25
417	1	36	11	5	5	5	4
418	2	29	3	4	4	4	4
419	2	30	5	4	4	4	4
420	1	32	4	4	4	4	4
421	2	28	4	4	4	4	4
422	2	31	10	5	5	5	4
423	2	27	6	5	4	5	4
424	2	39	18	5	5	4	4
425	1	50	30	7	5	5	5
426	2	29	8	7	5	5	4
427	2	26	5	6	6	6	6
428	2	42	17	6	6	6	6
429	2	26	6	6	6	6	6
430	2	30	6	6	6	6	6
431	2	32	8	6	6	6	6
432	2	28	6	6	6	6	6
433	2	25	4	6	6	6	6
434	2	26	4	7	7	6.77778	6
435	1	22	4	7	6.57143	6.77778	7
436	2	26	6	7	6	6	6
437	2	24	2	5.66667	5.57143	5.88889	4.75
438	2	22	2	5	4.28571	4.88889	4.75
439	2	22	1	3.66667	6.28571	6.88889	7
440	1	22	1	5	6	5	5
441	2	25	2	5.33333	5.71429	4.66667	5
442	1	25	2	7	7	4.55556	5.25
443	2	23	1	6	5.57143	5.44444	5.25
444	1	42	19	7	7	7	5
445	2	32	2	3.66667	4	4	4.75
446	2	28	5	5	4.85714	5.44444	5
447	2	32	5	7	7	7	7
448	1	34	11	6	3	7	7
449	2	28	6	5.33333	6.28571	5.77778	5.25
450	1	26	2	7	7	7	7
451	1	33	10	6	6	6	6
452	2	25	4	5.33333	5.71429	5.55556	5.25
453	2	27	5	5.66667	6.28571	5.55556	5.25
454	2	33	11	5.33333	6	5.55556	5.25
455	1	30	8	5.66667	5.71429	5.66667	5.25
456	2	42	20	5.66667	6	5.88889	5.75
457	2	30	8	5.66667	6	5.55556	5.25
458	2	36	15	5	5	4	4
459	1	21	1	6	5	6.55556	4
460	1	24	2	5.66667	6	6.11111	5.25
461	2	23	1	5.33333	5.85714	5.55556	5.5
462	1	28	5	5.66667	6.28571	5.66667	5.25
463	1	48	26	5.33333	6.14286	5.66667	5.25
464	2	39	16	5.66667	6.28571	5.77778	5.25
465	2	43	20	5.66667	6.28571	5.66667	5.25
466	1	47	25	5.66667	6	5.88889	5.25
467	1	37	16	5.66667	6	5.55556	5.25
468	2	28	8	5.66667	6.14286	5.88889	5.25
469	1	35	14	2	4	4.77778	5.25
470	2	38	15	2	4	4.77778	5.25
471	1	30	9	5.33333	6.28571	5.77778	5.25
472	2	35	14	5.66667	5.85714	5.77778	5.75
473	2	31	10	5.66667	6.28571	5.44444	5.5
474	2	29	9	6	6.28571	5.66667	5.25
475	2	27	5	5.66667	6.14286	6.22222	6.5
476	1	28	7	5.66667	6.28571	5.77778	5.25
477	2	36	10	5	5	5.33333	4.75
478	1	26	3	5	5.42857	5.22222	5.5
479	2	26	6	5	7	7	7
480	2	30	7	4.33333	5	4.55556	3.75
481	1	35	9	6	3	7	3
482	2	30	5	6	4	5	5
483	1	37	12	6	6.28571	6.88889	6
484	1	40	12	5	5.57143	5.66667	5.25
485	1	30	5	4.66667	5	5.22222	4.75
486	2	33	8	6	5.85714	5.44444	6.25
487	2	45	17	4.33333	4.85714	5.33333	4
488	1	36	8	7	4.71429	6.44444	5
489	2	29	7	5	4	7	3
490	1	42	20	4.33333	4.42857	4.11111	4.25
491	1	37	19	4.66667	4.28571	3.77778	4.5
492	1	31	7	5.33333	5.14286	3.88889	5.5
493	1	36	15	4	3	4	4
494	2	36	15	4	4.85714	4.22222	5
495	2	22	1	4.66667	4	5.22222	3.75
496	1	27	2	5.66667	5.14286	4.22222	5.25
497	2	28	6	5.66667	4.57143	5.77778	4
498	1	25	1	5.33333	6	5.44444	6
499	1	36	10	6	4.71429	5.44444	4.75
500	2	55	35	7	5	7	3
501	2	25	3	5	3.71429	5.55556	5.5
502	2	31	6	5	5.28571	4.11111	4
503	2	27	7	5	4	5.33333	4
504	2	36	6	4	5	6	4
505	2	21	2	4	4	5	4
506	2	29	8	4	3.57143	5.66667	4
507	2	28	5	4	3.57143	5.44444	4
508	2	30	9	4	3.57143	5.77778	4
509	2	28	7	3.33333	3.14286	3.66667	4.5
510	2	26	4	4.66667	4.85714	3.22222	4.5
511	1	34	10	4	3.57143	3.88889	4
512	1	35	2	5	4.57143	5	5
513	1	31	3	4	5.14286	5	5
514	1	30	6	4	4.14286	4.55556	4
515	1	36	7	4	4.14286	3.77778	4.25
516	1	30	8	6	5.71429	5.66667	5.75
517	1	27	6	5	5	5.55556	7
518	2	28	5	6	5	5.55556	6
519	2	30	5	5	3.85714	5.33333	4.25
520	1	32	5	4.66667	4.85714	5.33333	4.5
521	1	25	1	3.33333	4.14286	4.66667	4.5
522	2	31	5	4	4	6.22222	4.5
523	1	26	4	6	5.57143	4.88889	7
524	2	32	6	4	4.14286	6.44444	7
525	2	33	11	7	7	7	7
526	2	33	9	5	5	5.44444	5
527	2	23	2	5	6	5	5
528	1	24	3	7	7	6.66667	7
529	1	24	3	6	6.14286	7	6.5
530	2	26	4	6	4.85714	6.11111	5
531	2	28	3	7	3.71429	7	3.5
532	1	30	6	4.33333	6.28571	6.33333	5.75
533	1	29	8	7	4.57143	6.88889	4
534	1	28	6	5	4.57143	2.11111	4
535	1	28	4	5	4.42857	5.44444	6
536	2	27	4	6	5.57143	3	6
537	1	30	7	5	6.57143	5.22222	1.75
538	1	23	1	5	5	5	5.5
539	2	27	5	6.33333	5.14286	2.66667	6
540	2	22	1	4.33333	3.71429	4.77778	5
541	2	24	2	5.33333	4.71429	5.22222	5.5
542	2	24	1	7	7	5	7
543	2	28	6	6.33333	3.85714	7	6
544	1	27	2	7	7	6.77778	7
545	2	27	5	7	6	5.11111	6
546	2	30	8	5.66667	5	4.66667	7
547	2	25	1	7	7	7	6
548	2	23	2	5	4.85714	5	7
549	2	28	6	7	4.85714	4.44444	5.25
550	2	26	4	4	3	4.11111	4
551	2	31	6	4	3	7	4.5
552	1	27	4	6.66667	2.57143	5.22222	1
553	1	25	3	5	3.57143	3.55556	5
554	2	34	12	5	5.85714	6.11111	5.75
555	1	27	5	4	3.85714	7	7
556	2	29	6	7	5	7	7
557	2	23	1	7	7	7	7
558	2	27	3	6	6	4	5.5
559	1	28	4	4.33333	5	3.44444	3.25
560	1	32	8	3	3	4	4
561	1	34	6	4	4	4	4
562	1	24	2	5	4	5	5
563	1	24	1	6.66667	7	6.88889	6.75
564	1	22	1	4	7	4.88889	5.25
565	2	22	1	7	7	7	7
566	2	22	2	5	5	4	3.5
567	2	24	2	4	7	4.88889	4
568	1	21	1	4	5	5.22222	4
569	1	26	3	5.66667	5.14286	5.11111	5.75
570	2	24	1	5.66667	7	4.77778	7
571	2	28	5	6.33333	6.42857	5	5.5
572	1	32	8	5	5.85714	6.11111	5.5
573	2	23	1	7	5.14286	6.33333	6.25
574	2	25	2	5	6.85714	6	5.5
575	2	44	23	5.33333	1.85714	5.44444	4
576	2	39	13	5	5	5	5
577	2	36	13	7	5	5	5
578	2	32	10	5	5	5	4
579	1	34	9	7	5	6.55556	4
580	2	29	8	7	5	5	4
581	2	25	4	7	5	5	5
582	2	27	8	7	7	5	4
583	2	43	24	7	5	7	5
584	2	28	7	4	4	6.44444	4
585	2	26	2	5	5	5	4
586	1	32	8	5	5	7	4
587	2	34	11	5	5	7	4
588	2	40	19	5	7	6	4
589	2	45	22	7	5	7	5
590	1	36	11	5	5	6.77778	5
591	2	26	8	4.33333	7	7	7
592	2	27	2	5.33333	7	6.44444	7
593	2	31	11	4	5	4.66667	7
594	2	23	2	5.33333	6.42857	6.33333	7
595	2	26	3	6	5	7	4
596	2	25	1	5.33333	7	6.44444	7
597	2	23	1	6.33333	7	6	7
598	2	47	28	4.66667	4.57143	4.77778	3
599	2	36	8	5	4	6	5
600	1	33	8	6	5.14286	6.77778	4.5
601	2	44	21	4	4	4	4
602	2	38	20	5	4	5	5
603	2	20	1	7	7	5	5
604	2	34	13	5	5	5	5
605	2	33	4	5.33333	5	5.22222	5
606	2	32	6	5	5	4.44444	4
607	2	29	6	5	4.42857	5.11111	4.5
608	1	31	7	5	4.85714	7	5
609	2	29	10	5	4	5	2.75
610	2	23	2	5	5	4.22222	5
611	2	28	7	5	7	4.44444	4.25
612	1	23	1	6	7	6.66667	7
613	2	29	10	3	2	7	4
614	2	24	4	6	7	5.22222	7
615	2	66	27	4	3	4	5
616	2	26	8	5	4	5.11111	4
617	2	24	1.5	4.66667	6	5.33333	4.25
618	2	22	2	6	4.71429	5	6
619	2	29	8	6	4.71429	4.77778	6
620	2	27	7	5	4.57143	4.77778	4.5
621	2	32	12	7	7	7	7
622	2	38	15	5	5	4	5
623	2	25	4	7	7	7	7
624	2	22	2	7	7	7	5
625	2	53	30	7	7	7	5
626	2	28	1	4.66667	4.57143	4.44444	4.75
627	2	45	25	6	5	6	6
628	2	32	13	6	5	6	6
629	2	30	5	4.33333	4.85714	5.11111	5
630	1	38	13	5.33333	3.57143	4.66667	4.5
631	2	30	4	4	4	4.33333	4
632	1	32	6	4.66667	5	4.66667	4.5
633	2	25	5	5	4.71429	4.77778	5
634	1	32	8	6	4	5.88889	4
635	2	30	8	5	4	5	5
636	2	45	17	5	4	5	5
637	2	46	23	5	4	5	5
638	2	19	0.5	3	3.85714	6.88889	4.75
639	2	41	21	5	5	6.22222	5
640	2	53	35	6.66667	6.57143	6	6.5
641	2	24	1	7	5.42857	6.11111	6.5
642	2	24	2	6	4.85714	6.44444	4.25
643	2	45	23	5	4.14286	4	1.5
644	2	27	4	5	4.42857	6.88889	4
645	1	41	20	2	4.57143	5	3.25
646	1	40	20	3	4.42857	4.77778	3.5
647	1	46	27	5	5	4.44444	5
648	2	41	20	5	4.71429	4.88889	5
649	2	28	6	5.66667	4.57143	5.11111	4.5
